# Supplementary material for: Comparison of Different In Situ Hybridization Techniques for the Detection of Various RNA and DNA Viruses
Source: Viruses. 2018 Jul 20;10(7):384. doi: 10.3390/v10070384 (PMC6071121; doi:10.3390/v10070384)
Supplement: Supplementary file 1 [file viruses-10-00384-s001.zip]

Archive with 11 entries (11 files):
- Figure legends of Supplementary figures.docx
- Figure S1.tif
- Figure S2.tif
- Figure S3.tif
- Figure S4.tif
- Figure S5.tif
- Figure S6.tif
- Figure S7.tif
- Figure S8.tif
- Figure S9.tif
- Table S1.docx
